# Supplementary material for: Are Tip–Apex Distance and Surgical Delay Associated with Increased Risk of Complications and Mortality Within the First Two Years After Surgery for Femoral Neck Fractures?
Source: J Clin Med. 2025 Jul 15;14(14):4991. doi: 10.3390/jcm14144991 (PMC12294839; doi:10.3390/jcm14144991)
Supplement: Supplementary file 1 [file jcm-14-04991-s001.zip]

Archive with 1 entries (1 files):
- jcm-3610648-supplementary.pdf
